# Supplementary material for: Albumin-Based Drug Delivery for Glioblastoma Treatment: Mechanistic Rationale, Preclinical Evidence, and Clinical Translation
Source: Cells. 2026 Jun 29;15(13):1180. doi: 10.3390/cells15131180 (PMC13359503; doi:10.3390/cells15131180)
Supplement: Supplementary file 1 [file cells-15-01180-s001.zip]

Archive with 1 entries (1 files):
- cells-4379705-supplementary.pdf
